# Supplementary material for: The Food Additive Benzaldehyde Confers a Broad Antibiotic Tolerance by Modulating Bacterial Metabolism and Inhibiting the Formation of Bacterial Flagella
Source: Int J Mol Sci. 2024 Aug 14;25(16):8843. doi: 10.3390/ijms25168843 (PMC11354442; doi:10.3390/ijms25168843)
Supplement: Supplementary file 1 [file ijms-25-08843-s001.zip]

Archive with 1 entries (1 files):
- ijms-3129539-supplementary.pdf
